# Supplementary material for: Combatting Planktonic and Biofilm Populations of Carbapenem-Resistant Acinetobacter baumannii with Polymyxin-Based Combinations
Source: Antibiotics (Basel). 2022 Jul 16;11(7):959. doi: 10.3390/antibiotics11070959 (PMC9312021; doi:10.3390/antibiotics11070959)
Supplement: Supplementary file 1 [file antibiotics-11-00959-s001.zip]

Archive with 1 entries (1 files):
- antibiotics-1732071-supplementary.pdf
